# Supplementary material for: Identification of reliable reference genes for quantitative real‐time PCR analysis of the Rhus chinensis Mill. leaf response to temperature changes
Source: FEBS Open Bio. 2021 Sep 15;11(10):2763–73. doi: 10.1002/2211-5463.13275 (PMC8487043; doi:10.1002/2211-5463.13275)
Supplement: Supplementary file 6 — Table S2. Summary and statistical table of related research on various plant materials in recent years. [file FEB4-11-2763-s004.xlsx]

## Sheet: Gene Description
Gene	Gene Description
18S	18S rRNA
60SrRNA	60S ribosomal RNA
ACT	actin
CAC	clathrin adaptor complex
CDC	cyclin dependent kinase
CLATHRIN	Clathrin adaptor complex subunit
CYP	Cyclophilin
DAHP	DAHP synthetase
DNAJ	DNAJ heat shock N-terminal domain-containing protein
EF-1γ	elongation factor 1- gamma
EF1𝛼	elongation factor-1a
EIF4A	Eukaryotic initiation factor 4A
F-box	F-box/kelch-repeat protein
FhaB	Homolog of adhesin FhaB
GAPDH	glyceraldehyde 3-phosphate dehydrogenase
HIS3	Histone 3.3
NCBP2	nuclear cap‐ binding protein subunit 2
NDUFA13	1 alpha subcomplex subunit 13-A
NTB	Nucleotide tract-binding protein
NUP	Nucleoporin
PEPKR1	phosphoenolpyruvate carboxylase-related kinase 1
PP2A	protein phosphatase 2A
PTB1	Polypyrimidine tract-binding protein
RPS	ribosomal protein S16
SAND	SAND family protein
SKD1	suppressor of K+ transport growth defect1
TBP	TATA binding protein
TIF	Translation initiation factor
TIP41	TIP41-like family protein
TUA	alpha-1 tubulin
TUB	alpha tubulin
U2AF	splicing factor
U2AF	U2 auxiliary factor
U6-1	Small nuclear ribonucleoprotein family protein
UBA	ubiquitin-60S ribosomal protein L40
UBC	Ubiquitin-conjugating enzyme
UBP	Oligouridylate binding protein 1B
UBQ	Polyubiquitin
UFC1	Homologous of UFM1-conjugating enzyme 1
UPL7	E3 ubiquitin-protein ligase
UQT	ubiquitin-conjugating enzyme
YT521-B	YT521-B-like protein family protein

## Sheet: Abbreviated comment
Description	Abbreviation
Cd-treated	Cd
cold stress.	C
defoliation management	DM
different cultivars	DC
different developmental stages	DDS
different genotypes	DG
different stages of germination	DSG
different tissues	DT
drought stressed	D
during the plant regeneration process	DPRP
dventitious root regeneration stage	DRRS
Ectropis obliqua regurgitant-treated	EOR
Empoasca onukii-infested	EOI
for mycelium and fruiting body	MAFB
heat stress.	H
in fruit	f
in leaves	l
in roots	r
in stems	s
injury	IN
jasmonic acid treatment	JA
less spatio-temporal speci- ficity	STSF
metal treatments	M
NaCl stress	NaCl
nitrogen treatment	N
osmotic stress	O
oxidation	Ox
PEG-treated	PEG
salt stress	S
Toxoptera aurantii-infested	TAI
UV	UV

## Sheet: Statistics
Name	EF1𝛼	PP2A	CAC	TIP41	UPL7	TUB	GAPDH	ACT	PEPKR1	U2AF	F-box	CYP	SAND	TBP	HIS3	DNAJ	U2AF	UFC1	FhaB	UBC	UBQ	PTB1	CLATHRIN	TUA	CDC	U6-1	EIF4A	UBP	UQT	DAHP	NUP	UBA	TIF	NTB	RPS	NDUFA13	EF-1γ	SKD1	60SrRNA	NCBP2	YT521-B	18S
Agrostis stolonifera	C,l	S,r,l/D,r,l/C,r/H.r/H.l	S,r,l/D,r,l/C,r/H.r		S,r,l/C,l/H.l		D,r,l/H.l	S,r,l	D,r,l
Apium graveolensL.	C/D/SA/MEJA/GA/ABA							H/S/MEJA
Camellia sinensis (L.) O. Kuntze 2020							JA/EOI,l	TAI,l					s/r/EOR,l	EOR,l						l/r/TAI,l/EOI,l			l/JA	s
Cynodon dactylon	D,r	S,r/l,D/l,H	S,r/H,r	D,r/H,l	l,C	l,C	l,C
Elymus sibiricus		DDS/DT/C						S/H/C						DG/DT/S	DG	O	O							DDS/H
Eremosparton songoricum (Litv.) Vass.	NaCl, PEG, ABA, C, H, UV, Ox,IN,M/DT/DSG					DDS,DT/NaCl, PEG, ABA, C, H, UV, Ox,IN,M	DT	DDS,DT/DSG													DT
Haloxylon ammodendron							IN	C/S												S				IN, D																		IN, D,H
Hylocereus undatus 'Foo-Lon'	S, D, H, DC/DT																				S, D, H, DC								S, D, H, DC/DT
Lentinula edodes			MAFB																											MAFB	MAFB
Lolium perenne L.	DM																																								DM
Momordica charantia L.		D, C, S, hormone, UV, Ox,M		D, C, S, hormone, UV, Ox,M																		D, C, S, hormone, UV, Ox,M
Morus alba L.	DDS					S/C/H/IN		DT
Oryzasativa L.																		STSF	STSF
Papaver somniferum L.																																								C, D, S, M, MEJA
Paspalum vaginatum	PEG,l	PEG,l	S,l		PEG,l		Cd,l/C,r	PEG,S,r		Cd,l/C,r/Cd,r/C,l/PEG,S,r	Cd,r/C,l	PEG,S,r	S,l
Polygonum cuspidatum						ABA	ABA, ETH, and GA	D												UV	D															DT/hormone	DT	hormone	MeJA,C
Poplar Populus		DPRP/DRRS																								DPRP	DPRP	DRRS
Rhus chinensis Mill.		H				C	H/C														H
Salicornia europaea			NaCl	H		N/C	D	N/D/DDS								H				NaCl/C/DT/DDS	DT
Salix viminalis				r/l																					r
Zanthoxylum bungeanum Maxim	C/D																				DC,DT/DDS,f			C								DC,DT	DDS,f	S	S
